# Supplementary material for: Fetal Immunomodulatory Environment Following Cartilage Injury—The Key to CARTILAGE Regeneration?
Source: Int J Mol Sci. 2021 Nov 30;22(23):12969. doi: 10.3390/ijms222312969 (PMC8657887; doi:10.3390/ijms222312969)
Supplement: Supplementary file 1 [file ijms-22-12969-s001.zip]

Archive with 4 entries (4 files):
- S1_suppl_table_1_signreginadults.xlsx
- S2_suppl_table_2_Proteins_fMSCs.xlsx
- S3_Supplementary_Material.pdf
- S4_Suppl_fig.jpg
