# Supplementary material for: Fetal Immunomodulatory Environment Following Cartilage Injury—The Key to CARTILAGE Regeneration?
Source: Int J Mol Sci. 2021 Nov 30;22(23):12969. doi: 10.3390/ijms222312969 (PMC8657887; doi:10.3390/ijms222312969)
Supplement: Supplementary file 1 [file ijms-22-12969-s001.zip › S1_suppl_table_1_signreginadults.xlsx]

## Sheet: Tabelle1
Supplementary Table S1: List of the 57 proteins , which were found significantly up-regulated (FC>2, FDR<0.05) and the 67 proteins, which were found significantly down-regulated (FC < -2) in injured adult cartilage in vivo compared to uninjured adult control cartilage.
Significant	log p-value	Difference	protein group	Fasta headers
+	4.47187	14.4082	acute phase	tr|W5P0Q4|W5P0Q4_SHEEP Uncharacterized protein OS=Ovis aries OX=9940 GN=LOC101102413 PE=3 SV=1
+	4.67698	11.9703	acute phase	tr|Q7M371|Q7M371_SHEEP Plasma proteinase inhibitor (Fragment) OS=Ovis aries OX=9940 PE=1 SV=1
+	2.98376	6.68631	acute phase	tr|W5PVL4|W5PVL4_SHEEP Mannose binding lectin 2 OS=Ovis aries OX=9940 GN=MBL2 PE=4 SV=1;tr|C5J095|C5J095_SHEEP Mannose-binding lectin OS=Ovis aries OX=9940 GN=mbl PE=4 SV=1;tr|B0BL71|B0BL71_SHEEP Mannose-binding lectin OS=Ovis aries OX=9940 GN=mbl PE=4 SV=
+	2.4202	6.01788	acute phase	tr|W5PJR0|W5PJR0_SHEEP Serum amyloid A protein OS=Ovis aries OX=9940 PE=3 SV=1
+	2.66724	4.24581	acute phase	tr|W5NRG7|W5NRG7_SHEEP Inter-alpha-trypsin inhibitor heavy chain family member 4 OS=Ovis aries OX=9940 GN=ITIH4 PE=4 SV=1
+	2.37396	3.76062	acute phase	tr|B0LRN2|B0LRN2_SHEEP Serum amyloid A3.2 protein (Fragment) OS=Ovis aries OX=9940 PE=2 SV=1;tr|W5PJR5|W5PJR5_SHEEP Serum amyloid A protein OS=Ovis aries OX=9940 PE=3 SV=1
+	2.40036	3.02711	acute phase	tr|W5QH23|W5QH23_SHEEP Mannan binding lectin serine peptidase 1 OS=Ovis aries OX=9940 GN=MASP1 PE=3 SV=1;tr|W5QH21|W5QH21_SHEEP Mannan binding lectin serine peptidase 1 OS=Ovis aries OX=9940 GN=MASP1 PE=3 SV=1
+	2.59109	2.63241	acute phase	tr|W5Q5A6|W5Q5A6_SHEEP Fibrinogen gamma chain OS=Ovis aries OX=9940 GN=FGG PE=4 SV=1
+	2.67401	2.41099	acute phase	tr|W5Q5H8|W5Q5H8_SHEEP Fibrinogen alpha chain OS=Ovis aries OX=9940 GN=FGA PE=4 SV=1
+	3.79182	8.84255	acute phase	tr|W5NW78|W5NW78_SHEEP Uncharacterized protein OS=Ovis aries OX=9940 GN=RETN PE=4 SV=1;tr|A0A068JAR6|A0A068JAR6_SHEEP Resistin OS=Ovis aries OX=9940 GN=RETN PE=2 SV=1
+	2.87691	6.86403	cell leakage	tr|W5QBW5|W5QBW5_SHEEP Lipopolysaccharide binding protein OS=Ovis aries OX=9940 GN=LBP PE=4 SV=1
+	2.85391	6.75725	cell leakage	tr|W5QB00|W5QB00_SHEEP DNA helicase OS=Ovis aries OX=9940 GN=MCM5 PE=3 SV=1
+	2.32072	5.74706	cell leakage	tr|W5P0L2|W5P0L2_SHEEP Kelch like family member 40 OS=Ovis aries OX=9940 GN=KLHL40 PE=4 SV=1
+	3.89859	5.53193	cell leakage	tr|B6E3I8|B6E3I8_SHEEP Enolase 1 (Fragment) OS=Ovis aries OX=9940 GN=ENO1 PE=2 SV=1
+	3.35123	5.25338	cell leakage	tr|W5PJ45|W5PJ45_SHEEP Structural maintenance of chromosomes protein OS=Ovis aries OX=9940 GN=SMC3 PE=3 SV=1
+	2.63399	4.48722	cell leakage	tr|W5P067|W5P067_SHEEP CCHC-type zinc finger nucleic acid binding protein OS=Ovis aries OX=9940 GN=CNBP PE=4 SV=1
+	3.6418	4.36683	cell leakage	tr|W5PQ96|W5PQ96_SHEEP Ciliary rootlet coiled-coil, rootletin OS=Ovis aries OX=9940 GN=CROCC PE=4 SV=1
+	2.84727	4.31913	cell leakage	tr|W5PCT8|W5PCT8_SHEEP ArfGAP with SH3 domain, ankyrin repeat and PH domain 1 OS=Ovis aries OX=9940 GN=ASAP1 PE=4 SV=1;tr|W5PZU8|W5PZU8_SHEEP ArfGAP with SH3 domain, ankyrin repeat and PH domain 2 OS=Ovis aries OX=9940 GN=ASAP2 PE=4 SV=1;tr|W5PZU5|W5PZU5_S
+	3.17142	4.24192	cell leakage	tr|W5P9V8|W5P9V8_SHEEP Desmocollin 1 OS=Ovis aries OX=9940 GN=DSC1 PE=4 SV=1;tr|W5P9V7|W5P9V7_SHEEP Desmocollin 1 OS=Ovis aries OX=9940 GN=DSC1 PE=4 SV=1
+	2.55396	3.83528	cell leakage	tr|W5PKH4|W5PKH4_SHEEP Cell division cycle 5 like OS=Ovis aries OX=9940 GN=CDC5L PE=4 SV=1;tr|W5PKH2|W5PKH2_SHEEP Cell division cycle 5 like OS=Ovis aries OX=9940 GN=CDC5L PE=4 SV=1
+	2.61253	3.69602	cell leakage	tr|W5QI48|W5QI48_SHEEP Endosulfine alpha OS=Ovis aries OX=9940 GN=ENSA PE=3 SV=1
+	3.16604	3.08491	cell leakage	tr|W5NSD5|W5NSD5_SHEEP RAP1B, member of RAS oncogene family OS=Ovis aries OX=9940 GN=RAP1B PE=4 SV=1
+	2.45206	2.88073	cell leakage	tr|W5PSW9|W5PSW9_SHEEP Ribosomal protein L8 OS=Ovis aries OX=9940 GN=RPL8 PE=3 SV=1
+	2.61118	2.66362	cell leakage	tr|W5NZ17|W5NZ17_SHEEP Cysteine and histidine rich domain containing 1 OS=Ovis aries OX=9940 GN=CHORDC1 PE=4 SV=1
+	2.50832	2.39895	cell leakage	tr|W5P7G7|W5P7G7_SHEEP Proteasome subunit beta type OS=Ovis aries OX=9940 GN=PSMB6 PE=3 SV=1
+	3.95723	7.38342	plasma	tr|W5Q268|W5Q268_SHEEP Apolipoprotein H OS=Ovis aries OX=9940 GN=APOH PE=4 SV=1
+	3.54549	2.50571	plasma	tr|W5PLL0|W5PLL0_SHEEP Coagulation factor IX OS=Ovis aries OX=9940 GN=F9 PE=3 SV=1;tr|W5PLL2|W5PLL2_SHEEP Coagulation factor IX OS=Ovis aries OX=9940 GN=F9 PE=3 SV=1;sp|P16291|FA9_SHEEP Coagulation factor IX (Fragment) OS=Ovis aries OX=9940 GN=F9 PE=2 SV=1
+	3.02387	2.10808	cytokine	tr|W5NRH2|W5NRH2_SHEEP Uncharacterized protein OS=Ovis aries OX=9940 PE=4 SV=1
+	2.71621	6.58541	cytokine	tr|W5Q7R4|W5Q7R4_SHEEP Inhibin beta A chain OS=Ovis aries OX=9940 GN=INHBA PE=3 SV=1;tr|A2ICA4|A2ICA4_SHEEP Inhibin beta-A-subunit OS=Ovis aries OX=9940 PE=3 SV=1;sp|P43032|INHBA_SHEEP Inhibin beta A chain OS=Ovis aries OX=9940 GN=INHBA PE=1 SV=1
+	2.75035	5.29424	ECM	tr|W5QHS2|W5QHS2_SHEEP Matrix Gla protein OS=Ovis aries OX=9940 GN=MGP PE=3 SV=1
+	2.72818	4.17706	ECM	tr|W5PXA7|W5PXA7_SHEEP Collagen type V alpha 3 chain OS=Ovis aries OX=9940 GN=COL5A3 PE=4 SV=1
+	4.12991	10.2407	Ig-like	tr|W5PSC1|W5PSC1_SHEEP Uncharacterized protein OS=Ovis aries OX=9940 PE=4 SV=1;tr|W5NPI5|W5NPI5_SHEEP Uncharacterized protein OS=Ovis aries OX=9940 PE=4 SV=1
+	4.44745	8.41038	Ig-like	tr|W5NVM6|W5NVM6_SHEEP Uncharacterized protein OS=Ovis aries OX=9940 PE=4 SV=1;tr|A2P2I4|A2P2I4_SHEEP VH region (Fragment) OS=Ovis aries OX=9940 GN=VH PE=2 SV=1;tr|W5NV16|W5NV16_SHEEP Uncharacterized protein OS=Ovis aries OX=9940 PE=4 SV=1;tr|A2P2G9|A2P2G9
+	3.01892	3.75177	Ig-like	tr|W5PPQ8|W5PPQ8_SHEEP Joining chain of multimeric IgA and IgM OS=Ovis aries OX=9940 GN=JCHAIN PE=4 SV=1
+	5.06391	1.64524	Ig-like	tr|W5PH95|W5PH95_SHEEP Uncharacterized protein OS=Ovis aries OX=9940 PE=4 SV=1
+	3.25692	7.14617	neutrophil	tr|W5Q1B3|W5Q1B3_SHEEP Uncharacterized protein OS=Ovis aries OX=9940 GN=HMGB2 PE=4 SV=1;tr|W5Q343|W5Q343_SHEEP Uncharacterized protein OS=Ovis aries OX=9940 PE=4 SV=1;tr|W5Q0W2|W5Q0W2_SHEEP Uncharacterized protein OS=Ovis aries OX=9940 GN=LOC101106722 PE=4
+	2.95609	11.6408	neutrophil	tr|W5PFP1|W5PFP1_SHEEP Lactotransferrin OS=Ovis aries OX=9940 GN=LTF PE=3 SV=1;tr|D3G9G3|D3G9G3_SHEEP Lactoferrin OS=Ovis aries OX=9940 GN=LF PE=3 SV=1;tr|R9QXS6|R9QXS6_SHEEP Lactoferrin OS=Ovis aries OX=9940 PE=2 SV=1;tr|Q5MJE8|Q5MJE8_SHEEP Lactoferrin OS
+	3.72133	10.7667	neutrophil	sp|P54230|CTHL1_SHEEP Cathelicidin-1 OS=Ovis aries OX=9940 GN=CATHL1A PE=2 SV=1;tr|A0A077JGJ6|A0A077JGJ6_SHEEP Cathelicidin (Fragment) OS=Ovis aries OX=9940 GN=CATH1 PE=2 SV=1
+	3.42444	9.63051	neutrophil	tr|W5QFP2|W5QFP2_SHEEP Histone cluster 1 H1 family member d OS=Ovis aries OX=9940 GN=HIST1H1D PE=3 SV=1
+	4.97404	9.59815	neutrophil	sp|P50415|CTHL3_SHEEP Cathelicidin-3 OS=Ovis aries OX=9940 GN=CATHL3 PE=1 SV=1
+	3.77178	9.26588	neutrophil	sp|P79362|CTHL2_SHEEP Cathelicidin-2 OS=Ovis aries OX=9940 GN=CATHL2 PE=2 SV=1;tr|A0A077JCU9|A0A077JCU9_SHEEP Cathelicidin (Fragment) OS=Ovis aries OX=9940 GN=Cath2 PE=2 SV=1;tr|W5NV73|W5NV73_SHEEP Cathelicidin-2 precursor OS=Ovis aries OX=9940 GN=BAC5 PE=
+	4.12011	9.07323	neutrophil	tr|W5NQK9|W5NQK9_SHEEP S100 calcium binding protein A8 OS=Ovis aries OX=9940 GN=S100A8 PE=3 SV=1
+	3.5532	8.35149	neutrophil	tr|W5QFM1|W5QFM1_SHEEP Histone H2A OS=Ovis aries OX=9940 GN=LOC101106292 PE=3 SV=1;tr|W5QGA9|W5QGA9_SHEEP Histone H2A OS=Ovis aries OX=9940 GN=H2AFJ PE=3 SV=1;tr|W5PUU8|W5PUU8_SHEEP Histone H2A OS=Ovis aries OX=9940 GN=LOC101122645 PE=3 SV=1;tr|W5QFN5|W5QF
+	4.75443	8.13892	neutrophil	tr|P79360|P79360_SHEEP Myeloid antimicrobial peptide OS=Ovis aries OX=9940 GN=Map-34 PE=3 SV=1;tr|W5NT47|W5NT47_SHEEP Uncharacterized protein OS=Ovis aries OX=9940 GN=LOC101112427 PE=3 SV=1
+	4.52973	8.06262	neutrophil	tr|W5NS65|W5NS65_SHEEP Uncharacterized protein OS=Ovis aries OX=9940 GN=LOC101109652 PE=3 SV=1
+	2.90534	7.72809	neutrophil	tr|W5NQH6|W5NQH6_SHEEP Protein S100 OS=Ovis aries OX=9940 GN=S100A9 PE=3 SV=1
+	3.63714	7.46744	neutrophil	tr|O19031|O19031_SHEEP Bactinecin 11 OS=Ovis aries OX=9940 GN=Bac11 PE=3 SV=1;tr|W5NU42|W5NU42_SHEEP Uncharacterized protein OS=Ovis aries OX=9940 GN=LOC106991784 PE=3 SV=1;tr|W5NU40|W5NU40_SHEEP Uncharacterized protein OS=Ovis aries OX=9940 GN=LOC10699178
+	2.34716	6.49243	neutrophil	tr|W5NQJ0|W5NQJ0_SHEEP Protein S100 OS=Ovis aries OX=9940 GN=S100A12 PE=3 SV=1
+	2.24323	5.94014	neutrophil	tr|B0LRN3|B0LRN3_SHEEP Histone H3 (Fragment) OS=Ovis aries OX=9940 PE=2 SV=1;tr|W5Q8W8|W5Q8W8_SHEEP Histone H3 OS=Ovis aries OX=9940 GN=H3F3A PE=3 SV=1;tr|W5PTZ9|W5PTZ9_SHEEP Histone H3 OS=Ovis aries OX=9940 GN=LOC101115753 PE=3 SV=1;tr|W5PNU4|W5PNU4_SHEEP
+	2.66419	4.3543	neutrophil	tr|W5PMH6|W5PMH6_SHEEP Uncharacterized protein OS=Ovis aries OX=9940 GN=LCN2 PE=3 SV=1
+	2.92536	3.94407	neutrophil	tr|W5QGB5|W5QGB5_SHEEP Histone H4 OS=Ovis aries OX=9940 GN=LOC101107948 PE=3 SV=1;tr|W5QFQ2|W5QFQ2_SHEEP Histone H4 OS=Ovis aries OX=9940 GN=LOC101109919 PE=3 SV=1;tr|W5QFP4|W5QFP4_SHEEP Histone H4 OS=Ovis aries OX=9940 GN=LOC101107948 PE=3 SV=1;tr|W5PHL0|
+	2.80628	3.51804	neutrophil	tr|W5PY64|W5PY64_SHEEP H1 histone family member X OS=Ovis aries OX=9940 GN=H1FX PE=3 SV=1
+	2.76192	1.95773	neutrophil	tr|W5NTD9|W5NTD9_SHEEP Chitinase-3-like protein 1 OS=Ovis aries OX=9940 GN=CHI3L1 PE=4 SV=1;sp|Q6TMG6|CH3L1_SHEEP Chitinase-3-like protein 1 OS=Ovis aries OX=9940 GN=CHI3L1 PE=1 SV=1
+	2.80265	5.53527	plasma	tr|W5PDE5|W5PDE5_SHEEP Uncharacterized protein OS=Ovis aries OX=9940 GN=LOC101120001 PE=4 SV=1
+	2.33176	5.66149	plasma	tr|W5P3H7|W5P3H7_SHEEP Carnosine dipeptidase 1 OS=Ovis aries OX=9940 GN=CNDP1 PE=4 SV=1
+	2.7228	1.7794	plasma	tr|W5NZ47|W5NZ47_SHEEP Retinol-binding protein OS=Ovis aries OX=9940 GN=RBP4 PE=3 SV=1
+	2.53265	5.68477	VCAM	tr|W5QAA3|W5QAA3_SHEEP Uncharacterized protein OS=Ovis aries OX=9940 GN=LOC101114226 PE=4 SV=1
+	3.03553	-4.22205	cartilage	tr|W5PBC3|W5PBC3_SHEEP Cytokine like 1 OS=Ovis aries OX=9940 GN=CYTL1 PE=4 SV=1
+	4.01691	-5.20651	cartilage	tr|W5PJT1|W5PJT1_SHEEP Placenta specific 9 OS=Ovis aries OX=9940 GN=PLAC9 PE=4 SV=1
+	3.00748	-1.56	cell leakage	tr|W5QH77|W5QH77_SHEEP Ubiquitin specific peptidase 39 OS=Ovis aries OX=9940 GN=USP39 PE=4 SV=1
+	3.00761	-1.56118	cell leakage	tr|W5PHG7|W5PHG7_SHEEP Dynactin subunit 3 OS=Ovis aries OX=9940 GN=DCTN3 PE=4 SV=1
+	2.9474	-1.56905	cell leakage	tr|W5QEL0|W5QEL0_SHEEP Beta-1,4-galactosyltransferase 4 OS=Ovis aries OX=9940 GN=B4GALT4 PE=4 SV=1;tr|W5QEL1|W5QEL1_SHEEP Beta-1,4-galactosyltransferase 4 OS=Ovis aries OX=9940 GN=B4GALT4 PE=4 SV=1
+	3.11192	-1.74723	cell leakage	tr|W5PGC5|W5PGC5_SHEEP Aldose 1-epimerase OS=Ovis aries OX=9940 GN=GALM PE=3 SV=1
+	2.96002	-1.79925	cell leakage	tr|W5PRS6|W5PRS6_SHEEP CRK proto-oncogene, adaptor protein OS=Ovis aries OX=9940 GN=CRK PE=4 SV=1
+	2.90612	-1.88651	cell leakage	tr|W5QC41|W5QC41_SHEEP Pyruvate kinase OS=Ovis aries OX=9940 GN=PKM PE=3 SV=1
+	3.11169	-1.94784	cell leakage	tr|W5NUE3|W5NUE3_SHEEP Peroxiredoxin 1 OS=Ovis aries OX=9940 GN=PRDX1 PE=4 SV=1
+	2.75906	-1.99985	cell leakage	tr|W5Q0T3|W5Q0T3_SHEEP Lactoylglutathione lyase OS=Ovis aries OX=9940 GN=GLO1 PE=3 SV=1
+	2.97753	-2.06598	cell leakage	tr|W5NR63|W5NR63_SHEEP Protein S100 OS=Ovis aries OX=9940 GN=S100A4 PE=3 SV=1
+	2.72269	-2.16865	cell leakage	tr|W5PWA8|W5PWA8_SHEEP Heat shock protein family B (small) member 1 OS=Ovis aries OX=9940 GN=HSPB1 PE=4 SV=1
+	2.71114	-2.17856	cell leakage	tr|M4T8F1|M4T8F1_SHEEP Peroxiredoxin 6 OS=Ovis aries OX=9940 GN=Prdx6 PE=2 SV=1;tr|W5PQA8|W5PQA8_SHEEP Peroxiredoxin-6 OS=Ovis aries OX=9940 GN=PRDX6 PE=4 SV=1
+	2.96384	-2.28441	cell leakage	tr|W5NS06|W5NS06_SHEEP Annexin OS=Ovis aries OX=9940 GN=LOC101114082 PE=3 SV=1
+	3.69551	-2.39433	cell leakage	tr|W5PC82|W5PC82_SHEEP Malic enzyme OS=Ovis aries OX=9940 GN=ME1 PE=3 SV=1;tr|B5SZL5|B5SZL5_SHEEP Malic enzyme OS=Ovis aries OX=9940 GN=ME1 PE=2 SV=1
+	2.9509	-2.39956	cell leakage	sp|Q29543|RNBR_SHEEP Brain ribonuclease OS=Ovis aries OX=9940 GN=BRN PE=3 SV=1;tr|W5QEN4|W5QEN4_SHEEP Uncharacterized protein OS=Ovis aries OX=9940 GN=LOC101112822 PE=3 SV=1
+	3.08433	-2.42035	cell leakage	tr|W5NX08|W5NX08_SHEEP Uncharacterized protein OS=Ovis aries OX=9940 GN=LOC101119611 PE=4 SV=1
+	3.47627	-2.50139	cell leakage	tr|W5PQH9|W5PQH9_SHEEP Small nuclear ribonucleoprotein polypeptide F OS=Ovis aries OX=9940 GN=SNRPF PE=4 SV=1
+	2.98382	-2.77075	cell leakage	tr|W5Q2F4|W5Q2F4_SHEEP S-(hydroxymethyl)glutathione dehydrogenase OS=Ovis aries OX=9940 GN=ADH5 PE=3 SV=1
+	2.88589	-2.81565	cell leakage	tr|W5QDU4|W5QDU4_SHEEP Tetratricopeptide repeat domain 38 OS=Ovis aries OX=9940 GN=TTC38 PE=4 SV=1
+	2.46379	-2.97271	cell leakage	tr|W5QDM2|W5QDM2_SHEEP Proteasome subunit beta type OS=Ovis aries OX=9940 GN=PSMB5 PE=3 SV=1
+	2.75349	-2.98919	cell leakage	tr|W5PUV9|W5PUV9_SHEEP Radixin OS=Ovis aries OX=9940 GN=RDX PE=4 SV=1;tr|W5PUW0|W5PUW0_SHEEP Radixin OS=Ovis aries OX=9940 GN=RDX PE=4 SV=1
+	2.47596	-3.14487	cell leakage	tr|W5QGW0|W5QGW0_SHEEP Peptidyl-prolyl cis-trans isomerase OS=Ovis aries OX=9940 GN=PPIH PE=3 SV=1
+	2.53691	-3.16016	cell leakage	tr|W5Q5C7|W5Q5C7_SHEEP Catenin alpha 1 OS=Ovis aries OX=9940 GN=CTNNA1 PE=4 SV=1
+	2.64874	-3.21373	cell leakage	tr|W5QHX1|W5QHX1_SHEEP Eukaryotic translation initiation factor 5A OS=Ovis aries OX=9940 GN=EIF5A2 PE=3 SV=1
+	2.60718	-3.23754	cell leakage	tr|W5QHS3|W5QHS3_SHEEP Phosphodiesterase 6D OS=Ovis aries OX=9940 GN=PDE6D PE=4 SV=1
+	2.84542	-3.29021	cell leakage	sp|Q6XUZ5|IDHC_SHEEP Isocitrate dehydrogenase [NADP] cytoplasmic OS=Ovis aries OX=9940 GN=IDH1 PE=2 SV=1
+	2.3496	-3.46679	cell leakage	tr|W5P0Y5|W5P0Y5_SHEEP Coiled-coil domain containing 13 OS=Ovis aries OX=9940 GN=CCDC13 PE=4 SV=1
+	2.648	-3.49318	cell leakage	tr|W5PDY8|W5PDY8_SHEEP Zinc finger protein 185 with LIM domain OS=Ovis aries OX=9940 GN=ZNF185 PE=4 SV=1
+	2.35058	-3.60337	cell leakage	tr|W5PK33|W5PK33_SHEEP EF-hand domain family member D2 OS=Ovis aries OX=9940 GN=EFHD2 PE=4 SV=1
+	3.29881	-3.6187	cell leakage	tr|W5Q3G5|W5Q3G5_SHEEP Small muscle protein, X-linked OS=Ovis aries OX=9940 GN=SMPX PE=4 SV=1
+	2.39362	-3.95996	cell leakage	tr|W5PB30|W5PB30_SHEEP UDP-galactose-4-epimerase OS=Ovis aries OX=9940 GN=GALE PE=3 SV=1
+	2.3557	-4.07676	cell leakage	tr|W5PSE5|W5PSE5_SHEEP Uncharacterized protein OS=Ovis aries OX=9940 GN=LOC101110434 PE=4 SV=1
+	4.77256	-4.22234	cell leakage	tr|W5PXJ1|W5PXJ1_SHEEP Methionine adenosyltransferase 2 subunit beta OS=Ovis aries OX=9940 GN=MAT2B PE=3 SV=1
+	2.52763	-4.23289	cell leakage	tr|W5PQT3|W5PQT3_SHEEP Uncharacterized protein OS=Ovis aries OX=9940 PE=4 SV=1
+	2.81635	-4.31841	cell leakage	tr|W5PNV0|W5PNV0_SHEEP Uncharacterized protein OS=Ovis aries OX=9940 PE=3 SV=1;tr|W5PR69|W5PR69_SHEEP Uncharacterized protein OS=Ovis aries OX=9940 PE=3 SV=1
+	4.17555	-4.36132	cell leakage	tr|W5PZQ6|W5PZQ6_SHEEP RNA binding motif protein 39 OS=Ovis aries OX=9940 GN=RBM39 PE=4 SV=1
+	3.97741	-4.54643	cell leakage	tr|W5Q297|W5Q297_SHEEP Protein kinase C OS=Ovis aries OX=9940 GN=PRKCA PE=3 SV=1
+	4.55015	-4.77403	cell leakage	tr|W5PAQ7|W5PAQ7_SHEEP Sulfotransferase OS=Ovis aries OX=9940 GN=CHST3 PE=3 SV=1
+	2.65139	-5.02511	cell leakage	tr|W5Q1E0|W5Q1E0_SHEEP Calcium/calmodulin dependent protein kinase ID OS=Ovis aries OX=9940 GN=CAMK1D PE=4 SV=1;tr|W5Q1E2|W5Q1E2_SHEEP Calcium/calmodulin dependent protein kinase ID OS=Ovis aries OX=9940 GN=CAMK1D PE=4 SV=1
+	2.83254	-5.10735	cell leakage	tr|W5P4S2|W5P4S2_SHEEP Thioredoxin like 1 OS=Ovis aries OX=9940 GN=TXNL1 PE=4 SV=1
+	2.29629	-5.15828	cell leakage	tr|W5NPL9|W5NPL9_SHEEP Elongation factor 1-delta OS=Ovis aries OX=9940 GN=EEF1D PE=3 SV=1;sp|Q717R8|EF1D_SHEEP Elongation factor 1-delta OS=Ovis aries OX=9940 GN=EEF1D PE=2 SV=1
+	2.25978	-5.23948	cell leakage	tr|W5PC02|W5PC02_SHEEP Chromodomain helicase DNA binding protein 4 OS=Ovis aries OX=9940 GN=CHD4 PE=4 SV=1;tr|W5PVC6|W5PVC6_SHEEP Chromodomain helicase DNA binding protein 5 OS=Ovis aries OX=9940 GN=CHD5 PE=4 SV=1
+	2.65685	-5.28229	cell leakage	tr|W5NRM2|W5NRM2_SHEEP Heme binding protein 2 OS=Ovis aries OX=9940 GN=HEBP2 PE=4 SV=1
+	3.37202	-5.32866	cell leakage	tr|W5PDQ3|W5PDQ3_SHEEP Scaffold attachment factor B2 OS=Ovis aries OX=9940 GN=SAFB2 PE=4 SV=1
+	2.35409	-5.39936	cell leakage	tr|W5P1C2|W5P1C2_SHEEP Nucleobindin 2 OS=Ovis aries OX=9940 GN=NUCB2 PE=4 SV=1
+	3.21454	-5.45229	cell leakage	tr|W5NQK6|W5NQK6_SHEEP LIM and senescent cell antigen-like-containing domain protein OS=Ovis aries OX=9940 GN=LIMS1 PE=4 SV=1
+	2.8882	-5.56984	cell leakage	tr|W5PCV0|W5PCV0_SHEEP Adenylosuccinate synthetase OS=Ovis aries OX=9940 GN=ADSSL1 PE=3 SV=1
+	4.61859	-5.77912	cell leakage	tr|W5PJU2|W5PJU2_SHEEP Uncharacterized protein OS=Ovis aries OX=9940 GN=LOC105611550 PE=4 SV=1
+	3.48356	-5.86661	cell leakage	tr|W5Q6B3|W5Q6B3_SHEEP Prefoldin subunit 4 OS=Ovis aries OX=9940 GN=LOC101112255 PE=3 SV=1;tr|W5Q0S4|W5Q0S4_SHEEP Prefoldin subunit 4 OS=Ovis aries OX=9940 GN=PFDN4 PE=3 SV=1
+	3.70964	-5.93392	cell leakage	tr|W5PIP3|W5PIP3_SHEEP Ubiquitin specific peptidase 47 OS=Ovis aries OX=9940 GN=USP47 PE=3 SV=1;tr|W5PIP0|W5PIP0_SHEEP Ubiquitin specific peptidase 47 OS=Ovis aries OX=9940 GN=USP47 PE=3 SV=1
+	3.91241	-5.93504	cell leakage	tr|W5Q9C4|W5Q9C4_SHEEP Nitrilase family member 2 OS=Ovis aries OX=9940 GN=NIT2 PE=4 SV=1
+	3.13587	-6.03878	cell leakage	tr|W5PZ86|W5PZ86_SHEEP Septin 8 OS=Ovis aries OX=9940 GN=SEPT8 PE=3 SV=1;tr|W5PZ87|W5PZ87_SHEEP Septin 8 OS=Ovis aries OX=9940 GN=SEPT8 PE=3 SV=1
+	2.79843	-6.14065	cell leakage	tr|W5Q0L1|W5Q0L1_SHEEP Eukaryotic translation elongation factor 1 gamma OS=Ovis aries OX=9940 GN=EEF1G PE=4 SV=1
+	2.88915	-6.60668	cell leakage	tr|W5NPC7|W5NPC7_SHEEP Acyl-CoA binding domain containing 3 OS=Ovis aries OX=9940 GN=ACBD3 PE=4 SV=1
+	2.84557	-6.67603	cell leakage	tr|W5Q0B6|W5Q0B6_SHEEP Protein phosphatase 1 regulatory subunit 12A OS=Ovis aries OX=9940 GN=PPP1R12A PE=4 SV=1
+	3.13902	-7.73413	cell leakage	tr|W5P088|W5P088_SHEEP Hook microtubule tethering protein 3 OS=Ovis aries OX=9940 GN=HOOK3 PE=4 SV=1
+	5.51883	-10.068	cell leakage	tr|W5P9S1|W5P9S1_SHEEP Spectrin beta chain OS=Ovis aries OX=9940 GN=SPTBN4 PE=3 SV=1
+	2.6062	-3.92538	ECM	tr|W5Q2B6|W5Q2B6_SHEEP Epiphycan OS=Ovis aries OX=9940 GN=EPYC PE=4 SV=1
+	3.4598	-1.24031	membrane protein	tr|W5Q544|W5Q544_SHEEP Neuroligin 3 OS=Ovis aries OX=9940 GN=NLGN3 PE=4 SV=1
+	2.57033	-2.22702	membrane protein	tr|W5NUS7|W5NUS7_SHEEP Cadherin 11 OS=Ovis aries OX=9940 GN=CDH11 PE=4 SV=1
+	3.403	-2.57777	membrane protein	tr|Q8SQ25|Q8SQ25_SHEEP Mannose-6-phosphate/insulin-like growth factor II receptor (Fragment) OS=Ovis aries OX=9940 GN=m6p/igf2r PE=2 SV=1
+	2.70674	-4.44308	mucin	tr|W5Q3X5|W5Q3X5_SHEEP Uncharacterized protein OS=Ovis aries OX=9940 PE=4 SV=1
+	2.46229	-4.17298	plasma	tr|W5PVJ0|W5PVJ0_SHEEP Ferritin OS=Ovis aries OX=9940 PE=3 SV=1;tr|W5PA59|W5PA59_SHEEP Ferritin OS=Ovis aries OX=9940 GN=LOC101117015 PE=3 SV=1;tr|W5PTN1|W5PTN1_SHEEP Ferritin OS=Ovis aries OX=9940 PE=3 SV=1;tr|W5QH82|W5QH82_SHEEP Ferritin OS=Ovis aries OX
+	4.01247	-1.84241	platelet	tr|W5P214|W5P214_SHEEP Transgelin OS=Ovis aries OX=9940 GN=TAGLN PE=3 SV=1
+	2.51408	-2.33757	platelet	tr|W5P8E9|W5P8E9_SHEEP CD109 molecule OS=Ovis aries OX=9940 GN=CD109 PE=4 SV=1
+	3.28678	-2.5204	platelet	tr|W5PDJ5|W5PDJ5_SHEEP Platelet activating factor acetylhydrolase 1b catalytic subunit 3 OS=Ovis aries OX=9940 GN=PAFAH1B3 PE=4 SV=1;tr|W5PDJ4|W5PDJ4_SHEEP Platelet activating factor acetylhydrolase 1b catalytic subunit 3 OS=Ovis aries OX=9940 GN=PAFAH1B3
