# Supplementary material for: Fetal Immunomodulatory Environment Following Cartilage Injury—The Key to CARTILAGE Regeneration?
Source: Int J Mol Sci. 2021 Nov 30;22(23):12969. doi: 10.3390/ijms222312969 (PMC8657887; doi:10.3390/ijms222312969)
Supplement: Supplementary file 1 [file ijms-22-12969-s001.zip › S2_suppl_table_2_Proteins_fMSCs.xlsx]

## Sheet: Suppl. table 2
Supplementary Table S2: List of 902 proteins identified in secretome fractions of fetal MSCs in vitro (FDR<0.01 for both protein and peptide levels, at least two peptides per protein)
N: Q-value	N: Score	N: Intensity	N: MS/MS count	T: Majority protein IDs
0.0099826	2.0217	192420000000	156	W5QFR7
0.0095611	2.0272	28360000	4	W5NSD4
0.0091543	2.0575	1323100000	13	W5QFP2
0.0091463	2.0543	26911000	6	W5PQ53
0.0083042	2.0838	870030000	3	W5PWJ8
0.0078775	2.0993	47410000	11	B0FN90
0.0075556	2.2535	22317000	3	W5Q1D2
0.0075522	2.2513	171390000	5	W5PQF7
0.0075455	2.233	13138000	1	W5PX38
0.0075255	2.2132	16426000	2	G1APH5
0.0075188	2.1744	295840000	30	W5PPQ8
0.0075122	2.1725	2957200000	72	W5P9Y6
0.0075088	2.1714	1834100000	11	W5QGV9
0.0074956	2.1484	2008400000	39	W5PFP1
0.0066905	2.3082	424600000	39	W5PWD7
0.0066726	2.2681	362280000	80	W5P8B2
0.0062696	2.333	87062000	7	W5PZR5
0.0062584	2.3245	219330000	7	W5PV05
0.0053836	2.3586	166020000	12	W5PTW7
0.0049909	2.4774	2371400000	7	W5NTG3
0.0045558	2.5708	30746000	1	W5PRK1
0.0045496	2.5462	95632000	15	W5NPU0
0.0032214	2.6726	675790000	49	W5QED1
0.003211	2.6582	7495000000	32	W5PCE3
0.0032037	2.634	92636000	7	W5P7I1
0.0028195	2.8904	1738600000	6	W5PEV2
0.0028129	2.8692	20331000	7	W5Q411
0.002809	2.8585	50776000	7	W5PB04
0.0027907	2.7521	196190000	6	W5PGX0
0.0027804	2.7206	510070000	1	W5P6U5
0.0027778	2.7081	6552500000	64	W5QG53
0.0027663	2.6845	727120000	17	W5P4I2
0.0023652	2.9525	21797000	5	W5PKU3
0.0023618	2.9302	3787900000	17	W5PSM2
0.0019002	3.029	1766900000	3	W5Q887
0.0014382	3.0991	30753000	2	A5YBU8
0.0014293	3.0633	58519000	3	W5Q2T8
0.0014286	3.0552	1565700000	9	W5P088
0.00050531	4.037	25267000	3	W5PAD8
0.00050505	4.0368	432490000	9	W5PFP6
0.00050378	3.9675	264370000	22	W5QAY5
0.0005015	3.8973	161230000	10	W5P3R8
0.00050075	3.8877	214260000	4	B2MVW9
0.0004995	3.8483	341350000	20	W5Q964
0.00049751	3.798	633640000	10	W5PVY4
0.00049702	3.787	231020000	5	W5NUK4
0.00049628	3.7652	90950000	7	W5Q284
0.00049505	3.7332	216210000	28	W5NY46
0.00049407	3.7126	927210000	25	S5TPE2
0.0004902	3.5712	2602900000	18	W5PN98
0.00048996	3.5695	955240000	8	Q6XUZ5
0.00048685	3.4204	62829000	4	W5P726
0.00048638	3.4139	2359300000	66	W5P0T8
0.00048497	3.3202	150150000	8	W5PC51
0.00048426	3.2709	20710000	4	W5P6G5
0.00048403	3.2685	2462600000	33	W5NWA2
0	323.31	8829700000	590	A0A0R5Z2J8
0	79.048	5668100000	265	A0A0R5Z2R2
0	6.4231	43790000	9	A0A173FE66
0	81.048	1867300000	190	W5QJA2
0	323.31	1484800000000	4387	A0A3R5SS76
0	8.3799	179290000	17	W5Q7R4
0	303.52	38684000000	1614	A2SW69
0	21.09	1138200000	65	Q6QAT4
0	323.31	1123500000000	6161	A4ZYA6
0	323.31	44432000000	989	D5HKJ4
0	323.31	36413000000	988	A8DR93
0	18.1	869410000	26	W5Q883
0	8.218	4621100000	117	B0FZM0
0	64.788	130130000000	361	B0LRN2
0	118.91	1641900000	103	W5PFL8
0	16.556	932250000	72	B2LSM5
0	26.11	602840000	74	W5QC89
0	32.001	3574900000	248	B2LSM7
0	323.31	91506000000	1407	B2LU28
0	145.16	5413800000	357	B2LYK6
0	42.958	5405400000	329	B2LYK8
0	31.3	1338100000	18	W5PW62
0	20.056	1805900000	169	W5Q058
0	31.595	1870800000	59	B2MVX0
0	217.08	10147000000	722	B2ZA85
0	108.13	2128300000	190	B3GS77
0	301.57	4927900000	301	B5AN56
0	123.29	3565200000	230	B5AZT5
0	73.039	10867000000	368	W5PC09
0	97.203	1648900000	191	W5PXU6
0	54.08	2512600000	243	W5Q086
0	7.8365	245990000	12	C5ISB3
0	323.31	121880000000	1763	B7TJ13
0	5.1187	149640000	6	B7TRE8
0	59.957	2372500000	143	P29455
0	54.821	14882000000	254	B7U175
0	62.352	3323600000	140	B9VH00
0	60.012	1629400000	123	B9VQ09
0	29.752	171480000	9	C0LQH2
0	95.026	9715900000	458	C5IJ85
0	323.31	58966000000	2020	W5PE22
0	43.735	8955700000	283	C5IJ99
0	69.77	40389000000	728	C5IJA0
0	17.315	4380800000	331	C5IJA1
0	48.772	8202900000	363	C5IJA8
0	28.406	9312900000	331	C5IS99
0	44.12	36562000000	365	C5ISA2
0	115.85	2990000000	162	W5PRH3
0	90.011	5535300000	306	W5PKD3
0	37.834	1646200000	112	C5ISB4
0	283.17	31459000000	693	C5IWT0
0	84.427	1302800000	111	C5IWT3
0	53.689	11984000000	392	C5IWU0
0	8.0659	1007400000	51	C5IWU1
0	231.17	6237200000	479	C5IWV1
0	36.539	1813900000	123	C5IWV3
0	7.3184	119580000	6	C6GBR4
0	323.31	113710000000	1950	W5PMM7
0	59.589	3728600000	294	W5PH15
0	80.116	4281300000	241	C7EDS5
0	43.126	2956600000	71	C8BKC2
0	183.32	2724100000	261	W5NZ76
0	123.66	34977000000	874	C8BKC5
0	58.926	4682900000	174	W5PP64
0	254.7	80608000000	1722	C8BKD5
0	304.7	111790000000	970	W5P340
0	5.0977	22127000	8	W5QBA3
0	26.901	513510000	22	C8BKE3
0	323.31	48708000000	2114	W5Q9H0
0	320.22	74911000000	1215	C8BKE6
0	19.848	583880000	34	D6BJI0
0	323.31	408570000000	2728	D7R7V6
0	80.503	9069700000	163	P60713
0	293.35	40290000000	1177	D8X187
0	6.1897	303780000	42	F5CC79
0	16.211	173030000	4	H9CJU2
0	18.676	16503000000	296	W5Q1T4
0	219.84	206670000000	1294	K4P1S5
0	109.93	19081000000	600	K4P1S8
0	27.41	9673100000	356	W5PPE7
0	97.586	6575000000	442	K4P231
0	48.992	28430000000	429	K4P438
0	323.31	211280000000	2969	W5PQE5
0	86.163	6650400000	319	K4P494
0	23.212	2613500000	88	W5PY53
0	255.35	66266000000	1205	M4T8F1
0	48.666	8761600000	206	M4WDN5
0	17.967	325900000	20	Q29431
0	237.38	37780000000	1266	W5PCP8
0	32.659	547240000	57	O46544
0	4.4737	66974000	8	W5QJA1
0	46.089	1813200000	167	W5QAA1
0	303.85	27964000000	1238	P00349
0	12.444	1745500000	87	Q1KYZ6
0	6.7641	146940000	19	P11547
0	9.9855	442550000	13	P14639
0	123.03	22783000000	467	P50122
0	40.156	69075000000	717	P50413
0	323.31	93469000000	1269	P62262
0	29.003	2879300000	79	P68253
0	5.1724	479160000	35	P79365
0	94.41	15537000000	227	P81184
0	160.42	7997700000	578	P83205
0	38.855	5502100000	216	Q10994
0	160.85	25447000000	448	Q1ZZU7
0	10.916	140350000	31	Q28746
0	124.45	4452900000	266	Q29400
0	323.31	21766000000	1523	Q2TCH3
0	49.209	6158800000	243	Q307G8
0	323.31	41312000000	1982	Q5MIB5
0	323.31	124780000000	1447	W5Q9P7
0	316.64	188370000000	1098	Q6J275
0	8.1447	250770000	12	Q6V9X0
0	5.4898	1032100000	74	W5PY18
0	41.555	1370800000	25	W5QJ98
0	120.69	10872000000	463	Q7YRL2
0	44.422	2142000000	212	Q9MZD9-2
0	34.569	2955900000	210	Q9MZS8
0	27.292	565350000	32	Q9MZW3
0	161.49	25220000000	821	W5Q2F5
0	33.332	617650000	59	Q9XSY9
0	106.73	3265100000	123	W5PGY7
0	9.5641	319920000	6	R4I825
0	13.97	328440000	19	R9WDP2
0	14.115	400190000	40	W5P1I2
0	306.83	47503000000	1176	S4TZR5
0	80.606	8627400000	331	W5NPI6
0	50.535	2345000000	130	W5NPK5
0	209.97	36186000000	767	W5NPL9
0	323.31	207630000000	2786	W5NPN4
0	253.71	8539900000	459	W5NQ14
0	45.358	2137500000	220	W5NQ71
0	55.658	2957400000	220	W5NQ85
0	5.998	369450000	17	W5NQ96
0	59.675	4315600000	193	W5NQC6
0	11.68	1596600000	7	W5NQH5
0	16.144	1637800000	203	W5NQJ2
0	49.519	4823700000	372	W5NQL2
0	31.617	816700000	107	W5NQP5
0	191.25	6314300000	147	W5NQP9
0	78.095	15675000000	413	W5NR04
0	38.309	4241400000	213	W5QFQ8
0	4.2636	72525000000	195	W5NR63
0	214.74	6293400000	274	W5Q121
0	230.11	4136800000	305	W5NRI1
0	128.87	7839100000	500	W5NRK4
0	201.33	9420700000	623	W5NRL8
0	20.854	1817600000	105	W5NRR0
0	6.4861	1870700000	99	W5NRS0
0	14.575	478680000	75	W5NRS2
0	153.13	25558000000	826	W5NRW4
0	147.38	35374000000	1128	W5NS06
0	36.587	2854000000	254	W5NS10
0	58.884	20567000000	405	W5P2W9
0	146.1	8336900000	458	W5NS93
0	21.184	8022300000	378	W5NSA6
0	57.332	3110100000	364	W5NSD5
0	10.272	188790000	16	W5NSF6
0	16.117	1107100000	148	W5NSH8
0	124.59	10185000000	548	W5NSM1
0	34.316	3634400000	13	W5NSN2
0	152.62	5026500000	437	W5NSV0
0	25.777	2213900000	231	W5NSY8
0	4.807	224060000	16	W5NSZ5
0	12.951	82473000	13	W5NT05
0	74.766	7765800000	269	W5NT70
0	8.5113	183860000	30	W5NT95
0	288.82	10333000000	723	W5NTD9
0	323.31	76698000000	1605	W5NTT7
0	121.5	5204800000	151	W5NTW1
0	204.6	14948000000	985	W5NU08
0	99.568	7545500000	280	W5NU39
0	98.731	5359400000	239	W5NU63
0	247.85	13950000000	525	W5NU76
0	26.527	801840000	38	W5NUA0
0	11.253	1502600000	46	W5NUB0
0	108.55	85019000000	1102	W5NUE3
0	245.58	28134000000	978	W5NUG0
0	113.43	5590300000	276	W5NUG3
0	108.7	10022000000	304	W5NUI0
0	85.107	3451600000	163	W5NUJ5
0	56.486	988890000	37	W5NUJ7
0	45.559	2783800000	260	W5NUN0
0	171.09	15650000000	529	W5NUN8
0	21.002	234340000	45	W5NUR4
0	30.995	1005500000	85	W5NUS7
0	77.575	19326000000	567	W5NUU3
0	7.1621	606660000	31	W5NUV1
0	145.86	3350500000	421	W5NUZ1
0	18.34	2736500000	106	W5NV10
0	323.31	14124000000	1041	W5NV12
0	4.2076	36754000	5	W5NV70
0	12.752	6618600000	144	W5NVB9
0	28.923	1739500000	73	W5NVF2
0	28.281	355710000	43	W5NVG2
0	323.31	14274000000	775	W5NVR8
0	6.723	787700000	123	W5NVR9
0	323.31	30311000000	1643	W5NVT3
0	35.746	2672200000	158	W5NVV3
0	8.1319	577910000	78	W5NVV6
0	4.274	240340000	12	W5NVY5
0	9.2229	379180000	46	W5NW35
0	10.615	360710000	27	W5NW55
0	22.673	157340000	14	W5NWH4
0	127.15	7165500000	437	W5NWP4
0	35.953	868620000	48	W5NWX6
0	8.183	250150000	18	W5NX17
0	49.422	16062000000	329	W5NX91
0	17.054	142370000	32	W5NX96
0	164.91	5610100000	236	W5NXB5
0	6.667	260860000	7	W5NXF2
0	24.313	962980000	90	W5NXK9
0	323.31	11750000000	791	W5NXM6
0	25.699	1809500000	84	W5NXN2
0	6.6161	569880000	30	W5NXP6
0	295.83	13752000000	925	W5NXX1
0	69.662	6434200000	505	W5NY43
0	151.74	5312000000	264	W5NY50
0	323.31	58174000000	1347	W5NY99
0	127.72	36665000000	526	W5NYA7
0	138.76	104680000000	1074	W5NYH2
0	317.31	26460000000	898	W5NYK9
0	323.31	34526000000	1925	W5NYP8
0	52.57	4222400000	212	W5NYZ5
0	44.168	1140800000	117	W5NZ10
0	167.2	6829100000	410	W5NZ47
0	41.215	1677000000	181	W5NZ70
0	58.929	13718000000	414	W5NZJ1
0	262.16	14336000000	786	W5NZJ3
0	283.94	7991800000	278	W5NZK9
0	128.22	8905900000	532	W5NZQ2
0	138.04	7118300000	370	W5NZR9
0	62.619	2503900000	156	W5NZX9
0	20.576	1072800000	126	W5P031
0	17.938	1420400000	100	W5P067
0	111.67	12811000000	562	W5P075
0	101.44	656120000	102	W5P094
0	212.96	11879000000	536	W5P0A4
0	125.02	3271200000	274	W5P0G8
0	33.424	11754000000	211	W5P0I6
0	8.751	94990000000	229	W5P0Q4
0	20.81	140840000	16	W5P0W4
0	163.61	10234000000	469	W5P114
0	40.426	6131800000	454	W5P181
0	5.1861	419860000	4	W5P1C2
0	62.387	1674600000	156	W5P1H0
0	47.397	6558900000	327	W5Q3Z8
0	120.37	6878700000	267	W5QIQ4
0	323.31	97046000000	1528	W5P1X9
0	70.021	7571600000	346	W5P1Z2
0	13.237	232070000	44	W5P1Z5
0	161.62	134240000000	1530	W5P214
0	53.156	8922500000	513	W5P223
0	59.648	2843400000	137	W5P272
0	113.16	10651000000	719	W5P285
0	243.65	1334300000	110	W5P2J3
0	126.85	12534000000	378	W5P2J9
0	20.491	1063100000	69	W5P2K9
0	61.618	795090000	102	W5P2M3
0	67.419	13496000000	277	W5P2R0
0	130.21	8851200000	607	W5P2U4
0	59.304	11659000000	412	W5P2U9
0	159.16	13768000000	790	W5P2V0
0	57.656	2641300000	280	W5P2V3
0	239.35	10003000000	388	W5P303
0	7.8076	850990000	23	W5P308
0	301.47	43495000000	1525	W5P323
0	19.141	448160000	42	W5P336
0	145.97	10690000000	515	W5P358
0	132.36	8832500000	496	W5P359
0	119.81	16041000000	471	W5P363
0	256.94	19886000000	1214	W5P375
0	27.094	919330000	35	W5P3C6
0	75.822	3623800000	278	W5P3I0
0	22.825	317060000	55	W5P3J3
0	76.4	6167700000	353	W5P3N0
0	18.618	2189500000	175	W5P417
0	323.31	116300000000	1550	W5P481
0	50.326	972080000	91	W5P4A8
0	24.343	16028000000	383	W5P4C0
0	248.76	13776000000	780	W5P4C7
0	13.297	1366100000	127	W5P4E7
0	48.914	280560000	67	W5P4Q4
0	323.31	149250000000	2273	W5P4R1
0	274.85	13902000000	585	W5P4V3
0	236.29	44194000000	926	W5P4X4
0	123.52	11085000000	594	W5P500
0	119.76	10363000000	628	W5P508
0	74.23	2786500000	146	W5P563
0	85.817	2596600000	135	W5P583
0	323.31	285590000000	7005	W5P5A0
0	109.87	9293600000	415	W5P5C4
0	6.927	95649000	12	W5P5G3
0	303.57	10613000000	486	W5P5G5
0	16.443	2850600000	130	W5P5G6
0	32.879	647740000	50	W5P5J0
0	126.6	7036700000	303	W5P5K5
0	27.153	2937400000	101	W5P5P6
0	53.102	4396200000	229	W5P5S7
0	128.24	7766500000	412	W5P5T4
0	26.539	10746000000	182	W5P5T8
0	158.54	6136900000	397	W5P5W6
0	242.66	82514000000	1153	W5P5W9
0	172.88	22803000000	889	W5P610
0	4.4004	25130000000	25	W5P621
0	323.31	62965000000	1508	W5P640
0	249.86	13438000000	862	W5P659
0	48.023	2535000000	87	W5P668
0	7.9778	802130000	92	W5P671
0	102.21	11819000000	314	W5P694
0	202.29	8623200000	559	W5P6F9
0	47.963	4673000000	323	W5P6G0
0	9.6626	1154700000	91	W5P6I6
0	62.315	1856200000	103	W5P6M6
0	160.16	13403000000	852	W5P6Q8
0	6.5755	218750000	32	W5P6X2
0	37.987	6290300000	332	W5P6X5
0	11.414	77512000	8	W5P6Z4
0	323.31	216710000000	4155	W5P707
0	302.05	27414000000	896	W5P765
0	56.498	2965900000	200	W5P7A1
0	39.886	1063800000	61	W5P7B0
0	18.151	571830000	39	W5P7B4
0	197.07	9954700000	361	W5P7E2
0	90.435	1388100000	139	W5P7E7
0	323.31	108450000000	4609	W5P7G4
0	48.223	817520000	124	W5P7J7
0	6.0502	69765000	5	W5P7Q3
0	6.8123	187810000	15	W5P7W0
0	18.7	6818000000	301	W5P7X3
0	29	23864000000	329	W5P7Z1
0	12.231	1207500000	67	W5P816
0	109.42	17032000000	411	W5P824
0	5.0068	1321000000	81	W5P851
0	116.55	958570000	36	W5P881
0	138.69	8130800000	520	W5P889
0	115.11	9119000000	384	W5P895
0	47.397	4204000000	293	W5P8E3
0	213.59	8408700000	599	W5P8E9
0	44.928	3820000000	247	W5P8I3
0	102.98	7081900000	565	W5P8K0
0	60.9	12724000000	497	W5P8K5
0	42.736	862190000	88	W5P8L4
0	186.72	12477000000	735	W5P8Q0
0	323.31	68202000000	4037	W5P8W6
0	250	19361000000	1032	W5P8X9
0	5.4155	195980000	23	W5P8Y7
0	116.24	2242800000	186	W5P929
0	15.353	308990000	9	W5P940
0	31.259	263140000	23	W5P964
0	46.963	4150400000	141	W5P985
0	86.375	3589000000	287	W5P995
0	12.155	103950000	11	W5P996
0	35.832	605140000	64	W5P9B0
0	98.178	8148800000	450	W5P9G2
0	78.266	9834900000	437	W5P9J8
0	179.85	6961400000	500	W5P9K6
0	20.917	3681000000	193	W5P9R3
0	233.46	14775000000	646	W5P9U4
0	4.9132	39764000	8	W5P9V8
0	35.531	3051800000	222	W5P9V9
0	62.555	6293000000	227	W5PVJ0
0	18.933	1829300000	47	W5PA64
0	74.237	7065700000	411	W5PA65
0	35.359	849340000	57	W5PAB7
0	200.51	4248000000	326	W5PAC2
0	82.506	5802600000	305	W5PAG0
0	22.246	4968500000	228	W5PAJ2
0	82.86	3268400000	253	W5PAL2
0	22.117	860810000	119	W5PAM4
0	38.96	3112700000	199	W5PAM5
0	277.36	20469000000	1105	W5PAX6
0	21.935	214160000	59	W5PB41
0	147.86	1919800000	237	W5PB46
0	4.5011	533770000	37	W5PB91
0	55.855	524210000	58	W5PBD8
0	45.9	6404100000	209	W5PBM0
0	12.928	428790000	49	W5PBM9
0	77.029	11272000000	284	W5PBP1
0	92.435	9617200000	600	W5PBR7
0	45.404	2152700000	151	W5PBS4
0	112.42	17212000000	566	W5PC00
0	154.64	11360000000	682	W5PC32
0	65.038	2592000000	147	W5PC77
0	115.47	4578800000	388	W5PC82
0	80.455	12335000000	474	W5PC90
0	6.6539	67385000	15	W5PCC1
0	27.047	1075200000	51	W5PCE0
0	109.17	8338700000	386	W5PCN1
0	30.733	956680000	41	W5PCU6
0	323.31	378050000000	2199	W5PD15
0	40.127	6126400000	240	W5PD32
0	25.663	922720000	73	W5PD34
0	118.25	7727400000	457	W5PD43
0	323.31	37704000000	1363	W5PD82
0	57.28	159130000	15	W5PDD0
0	42.982	2850200000	254	W5PDJ5
0	4.8523	299920000	30	W5PDJ6
0	230.85	25240000000	849	W5PDL1
0	35.993	5282400000	127	W5PDR1
0	290.61	22763000000	914	W5PDU8
0	12.616	81756000	20	W5PDW1
0	323.31	114660000000	1424	W5PE01
0	150.91	2843700000	359	W5PE11
0	46.756	9638000000	341	W5PE67
0	57.651	4630100000	427	W5PEC3
0	113.49	5071900000	352	W5PEL2
0	323.31	9844000000	871	W5PEL7
0	57.454	3627800000	190	W5PEL8
0	68.337	4749000000	321	W5PEP0
0	19.726	524340000	34	W5PEP4
0	323.31	13912000000	748	W5PEP7
0	11.31	2060600000	86	W5PES6
0	34.619	16178000000	372	W5PEV6
0	6.826	304170000	17	W5PEY4
0	323.31	15619000000	806	W5PF11
0	318.06	13609000000	1031	W5PF71
0	49.972	1542100000	220	W5PF85
0	243.43	47288000000	430	W5PFC9
0	323.31	75957000000	2164	W5PFI7
0	107.37	5941400000	303	W5PFU1
0	323.31	23762000000	1124	W5PFV0
0	17.766	112820000	16	W5PFV1
0	107.86	5992600000	347	W5PFV5
0	323.31	27216000000	1482	W5PFV7
0	87.077	18922000000	579	W5Q8J9
0	28.175	213580000	14	W5PG36
0	20.935	465730000	20	W5PG45
0	207.94	23356000000	936	W5PG71
0	264.86	22400000000	1058	W5PG95
0	12.582	4499300000	169	W5PGB2
0	38.658	2282000000	65	W5PGC5
0	30.376	2597000000	198	W5PGD6
0	69.363	1886900000	104	W5PGF4
0	323.31	41370000000	1299	W5Q2G6
0	9.9755	8872000000	85	W5PGT0
0	97.908	4221000000	352	W5PH25
0	18.294	12598000000	265	W5PH51
0	72.606	5857200000	386	W5PH60
0	66.151	2737900000	160	W5PH79
0	223.87	9411400000	606	W5PH87
0	5.6238	148170000	31	W5PHA5
0	25.891	2308300000	168	W5QGB5
0	36.858	980960000	81	W5PHH5
0	36.702	3422300000	87	W5PHI8
0	22.696	352480000	9	W5PHS7
0	84.351	12454000000	409	W5PHT7
0	7.1193	519240000	17	W5PHU6
0	31.057	224210000	33	W5PHV5
0	323.31	106840000000	2181	W5PHW0
0	186.8	24978000000	999	W5PHX1
0	56.406	5769300000	355	W5PI22
0	257.68	8132500000	600	W5PI38
0	323.31	15028000000	919	W5PI44
0	5.4855	229070000	49	W5PIC9
0	50.82	1771000000	176	W5PIF9
0	323.31	401460000000	3372	W5PIG7
0	5.1572	281860000	4	W5PIJ5
0	67.593	2749000000	172	W5PIJ6
0	59.97	1557900000	194	W5PIM5
0	262.54	161130000000	1890	W5PIN6
0	5.7574	742760000	33	W5PIQ4
0	323.31	34973000000	1453	W5PJ56
0	124.75	5403300000	461	W5PJ75
0	41.673	2037200000	232	W5PJ95
0	127.15	12811000000	511	W5PJ98
0	323.31	24719000000	1208	W5PJB6
0	67.819	7850500000	507	W5PJC2
0	162.07	34388000000	853	W5PJG7
0	38.996	1212400000	68	W5PJJ0
0	10.488	8627900000	120	W5PJR5
0	13.233	838050000	65	W5PJS9
0	118.37	3866800000	176	W5PJU6
0	227.84	18632000000	942	W5PJX0
0	323.31	13000000000	870	W5PK03
0	192.84	56077000000	993	W5PK04
0	323.31	39304000000	1185	W5PK12
0	128.97	11620000000	422	W5PK26
0	49.774	8290000000	317	W5PK27
0	35.769	3815500000	254	W5PK33
0	91.644	7663800000	423	W5PK38
0	135.27	15442000000	483	W5PK66
0	113.21	4926600000	380	W5PK92
0	14.502	3443100000	164	W5PK94
0	252.33	61319000000	1379	W5PK95
0	19.931	1868700000	154	W5PKG8
0	20.198	1376300000	184	W5PKL6
0	36.634	6174200000	158	W5PKQ1
0	4.3569	9793600000	26	W5PKQ5
0	10.5	126180000	16	W5PKU7
0	203.16	18851000000	746	W5PKW0
0	26.165	1467400000	68	W5PKX8
0	221.72	19681000000	700	W5PL19
0	30.323	1703300000	134	W5PL47
0	40.223	1889600000	117	W5PL67
0	28.18	1485500000	79	W5PL69
0	144.34	3308600000	262	W5PL84
0	71.155	9061900000	297	W5PLD5
0	8.0108	59673000	13	W5PLG3
0	143.22	9026300000	523	W5PLJ1
0	82.832	13115000000	275	W5PLN8
0	92.977	13171000000	516	W5PLQ6
0	6.1263	877470000	38	W5PLS7
0	67.552	2141200000	96	W5PLZ0
0	17.907	3171400000	262	W5PMB1
0	135.92	12908000000	287	W5PMC5
0	9.6117	141660000	6	W5PMH0
0	44.652	4056700000	204	W5PMJ5
0	6.7607	2798800000	10	W5PMK3
0	19.48	2250700000	197	W5PMM5
0	56.222	5920500000	371	W5PMP1
0	4.5207	2266500000	21	W5PMQ2
0	4.445	36419000	4	W5PMR2
0	13.451	1444500000	27	W5PMS1
0	128.5	8135800000	602	W5PMZ3
0	323.31	190460000000	4087	W5PN84
0	13.587	1037800000	17	W5PNK3
0	37.913	4064700000	175	W5PNM5
0	66.762	1536400000	181	W5PNP1
0	175.89	9303200000	474	W5PNR4
0	95.734	5533500000	517	W5PNT5
0	145.26	22393000000	570	W5PNV0
0	104.01	8941000000	536	W5PNV2
0	200.25	8890600000	596	W5PNX6
0	78.562	7822900000	316	W5PNZ5
0	26.577	3139300000	111	W5PP47
0	17.382	1947500000	146	W5PP77
0	4.5685	13376000	2	W5PP90
0	43.476	3924100000	296	W5PPG3
0	121.89	48374000000	927	W5PPH6
0	7.0022	663060000	75	W5PPL5
0	323.31	374250000000	3490	W5PPT6
0	10.003	1888500000	171	W5PPT7
0	33.105	557240000	20	W5PPT8
0	8.1356	602540000	21	W5PPZ9
0	120.81	9972800000	704	W5PQ34
0	50.27	25103000000	66	W5PQ42
0	126.91	5635000000	409	W5PQ75
0	204.65	24054000000	1082	W5PQ98
0	106.09	19972000000	649	W5PQC5
0	267.92	15462000000	765	W5PQF0
0	293.74	15522000000	1018	W5PQF8
0	186.82	11124000000	495	W5PQK3
0	323.31	68112000000	3344	W5PQK6
0	311.32	28750000000	1078	W5PQL0
0	314.45	12766000000	649	W5PQR0
0	20.465	1181300000	54	W5PQS4
0	52.069	621730000	56	W5PQS6
0	38.155	19951000000	576	W5PQX4
0	37.165	2196500000	200	W5PR16
0	67.766	2760000000	164	W5PR43
0	30.021	1104800000	108	W5PRE5
0	6.2446	229080000	6	W5PRG8
0	16.003	120780000	16	W5PRG9
0	323.31	48375000000	2419	W5PRJ4
0	109.15	38827000000	428	W5PRQ0
0	47.623	2406600000	97	W5PRR5
0	108.28	2803900000	165	W5PRS6
0	76.44	7131700000	448	W5PS11
0	35.649	302550000	30	W5PS33
0	23.009	540240000	21	W5PS45
0	96.445	3473100000	297	W5PS52
0	7.6745	360540000	6	W5PS76
0	81.079	4991900000	325	W5PS88
0	45.441	3392100000	192	W5PS90
0	236.49	7223800000	672	W5PS94
0	11.02	846610000	56	W5PSC3
0	34.26	1687200000	88	W5PSC5
0	29.544	867790000	88	W5PSC8
0	13.38	10681000000	281	W5PSF3
0	57.63	2854700000	234	W5PSF8
0	155.18	9089800000	676	W5PSI1
0	9.8435	121260000	13	W5PSI7
0	84.474	3212200000	269	W5PSJ3
0	187.64	7735300000	613	W5PSK1
0	271.68	10732000000	646	W5PSZ5
0	323.31	125750000000	5366	W5PT68
0	13.158	327800000	16	W5PTA0
0	84.559	3824900000	225	W5PTC8
0	323.31	16155000000	944	W5PTE9
0	32.388	400020000	31	W5PTF1
0	60.153	7097400000	304	W5PTM9
0	121.93	7701000000	435	W5PTN6
0	323.31	76671000000	2035	W5PTR5
0	37.83	1130700000	106	W5PTS4
0	83.114	67621000	5	W5PU12
0	323.31	70400000000	3226	W5PU66
0	323.31	14526000000	436	W5PUD2
0	17.593	242990000	40	W5PUH3
0	299.47	54478000000	1047	W5PUH7
0	20.75	192450000	21	W5PUH5
0	4.5838	726070000	95	W5PUJ5
0	95.739	22954000000	806	W5PUJ4
0	33.711	744310000	45	W5PUJ9
0	110.99	9083000000	389	W5PUL3
0	175.93	9831600000	411	W5PUL9
0	53.998	3876100000	183	W5PUT2
0	323.31	54270000000	2509	W5PUT6
0	19.028	557010000	70	W5PUU2
0	7.4911	244570000	14	W5PUV3
0	38.267	1974400000	170	W5PUV9
0	5.1167	48487000	2	W5PUX2
0	28.774	6082900000	325	W5PUX7
0	13.18	1973200000	171	W5PV03
0	8.2046	627090000	26	W5PV43
0	75.764	1238200000	54	W5PV90
0	20.042	965830000	47	W5PVH8
0	259.57	18554000000	988	W5PVL5
0	92.12	7757600000	378	W5PVL6
0	43.901	3574800000	356	W5PVN4
0	323.31	20330000000	1293	W5PVT6
0	5.3544	498740000	20	W5PVT9
0	116.08	3653600000	223	W5PVU0
0	105.39	4165500000	349	W5PVX4
0	82.806	3242100000	118	W5PVY6
0	21.35	619480000	60	W5PVZ9
0	127.87	33994000000	934	W5PW05
0	36.434	2450500000	160	W5PW57
0	177.6	6121600000	443	W5PW97
0	75.374	25720000000	540	W5PWA8
0	92.631	2463200000	207	W5PWD6
0	151.49	5544700000	352	W5PWN6
0	29.925	1072300000	30	W5PWQ5
0	8.9141	1103500000	43	W5PWT8
0	8.6608	485830000	44	W5PWY0
0	8.7635	282380000	22	W5PX02
0	84.118	4094500000	238	W5PX22
0	23.945	148450000	26	W5PXA7
0	18.383	2127800000	154	W5PXG2
0	12.368	267950000	28	W5PXI8
0	69.62	2426600000	144	W5PXR1
0	323.31	18442000000	1187	W5PXX7
0	36.997	1954100000	92	W5PY34
0	16.248	269070000	32	W5PY51
0	70.861	4027700000	242	W5PYD1
0	22.387	500740000	35	W5PYG4
0	227.18	8169000000	702	W5PYG7
0	54.845	7993000000	258	W5PYH9
0	323.31	91475000000	1958	W5PYK0
0	158.6	26000000000	1118	W5PYM5
0	103.68	16185000000	481	W5PYQ7
0	27.966	299550000	29	W5PYU4
0	75.876	28820000000	444	W5PYW3
0	39.802	2975000000	249	W5PZ47
0	83.234	14436000000	541	W5PZ65
0	9.9018	198000000	31	W5PZG0
0	10.459	1030700000	31	W5PZI9
0	313.1	232660000000	1096	W5PZK7
0	213	14330000000	732	W5PZM9
0	9.4579	317220000	16	W5PZN2
0	54.313	8397900000	408	W5PZN3
0	24.544	15523000000	379	W5PZT4
0	5.9793	113990000	16	W5PZU6
0	39.762	1688300000	81	W5PZX0
0	323.31	221750000000	6182	W5Q038
0	43.857	2802500000	145	W5Q0C0
0	323.31	20637000000	612	W5Q0F3
0	35.214	3050800000	205	W5Q0G0
0	323.31	53162000000	1565	W5Q0L1
0	211.17	15820000000	611	W5Q0Q1
0	35.061	9505000000	409	W5Q0T3
0	323.31	44803000000	1338	W5Q0Z0
0	218.51	12579000000	603	W5Q106
0	194.73	6967500000	499	W5Q1C9
0	5.3671	65534000	6	W5Q1F9
0	267.01	11759000000	606	W5Q1I6
0	323.31	44353000000	1451	W5Q1L2
0	27.601	1543800000	29	W5Q1M0
0	28.684	6448500000	68	W5Q1M9
0	25.902	1306000000	52	W5Q1W2
0	121.59	8778100000	505	W5Q233
0	64.326	3552800000	220	W5Q246
0	253.96	25268000000	823	W5Q282
0	12.79	1147000000	48	W5Q285
0	116.15	4466400000	259	W5Q2D8
0	150.13	6357900000	393	W5Q2F4
0	143.65	7355700000	627	W5Q2I7
0	30.784	1016500000	75	W5Q2K9
0	82.762	3298100000	173	W5Q2S8
0	323.31	189330000000	7568	W5Q2U7
0	64.062	3606100000	293	W5Q2Y8
0	323.31	24966000000	1361	W5Q305
0	105.66	6012600000	310	W5Q399
0	33.26	3803000000	154	W5Q3C2
0	9.2423	678550000	17	W5Q3E0
0	58.184	5932800000	262	W5Q3E3
0	23.146	2233300000	141	W5Q3J3
0	14.447	2593500000	50	W5Q3R4
0	8.7444	313950000	14	W5Q3T7
0	292.39	13091000000	984	W5Q3T9
0	266.69	12597000000	874	W5Q3W1
0	7.7283	6592100000	83	W5Q3X2
0	162.68	21486000000	720	W5Q420
0	19.117	1740200000	154	W5Q438
0	323.31	100820000000	2397	W5Q4E1
0	140.66	7463000000	511	W5Q4E3
0	216.05	7522000000	383	W5Q4M3
0	134.28	7755200000	271	W5Q4P4
0	5.0786	477070000	45	W5Q4T5
0	226.25	25354000000	1253	W5Q4W8
0	323.31	18984000000	1004	W5Q517
0	124.38	26540000000	575	W5Q532
0	57.549	3026300000	58	W5Q5C7
0	323.31	42116000000	1588	W5Q5G8
0	24.195	6361300000	302	W5Q5K9
0	47.982	2606400000	178	W5Q5L0
0	47.588	2020700000	212	W5Q634
0	77.254	2280000000	226	W5Q644
0	50.164	9685000000	332	W5Q675
0	40.721	2423300000	106	W5Q681
0	250.63	18101000000	739	W5Q694
0	203.02	10266000000	472	W5Q6E7
0	323.31	55632000000	1814	W5Q6H1
0	7.3295	1371400000	64	W5Q6J7
0	176.09	20511000000	792	W5Q6N7
0	5.6398	199710000	8	W5Q6T1
0	323.31	35991000000	2260	W5Q6U0
0	4.3865	31958000	2	W5Q6V2
0	70.883	3944300000	329	W5Q6V5
0	184.29	572190000	91	W5Q6X0
0	48.508	14202000000	253	W5Q701
0	4.5335	1024500000	17	W5Q754
0	126.46	3484000000	262	W5Q7E0
0	15.847	1682200000	32	W5Q7E2
0	51.416	390830000	47	W5Q7J0
0	69.8	2660800000	194	W5Q7J3
0	158.06	10306000000	473	W5Q7M7
0	316.7	17600000000	1150	W5Q7N3
0	175.99	5397100000	428	W5Q7R8
0	135.66	8320900000	556	W5Q7T3
0	11.222	481290000	12	W5Q7V5
0	323.31	9273600000	655	W5Q7Z7
0	52.365	13139000000	407	W5Q831
0	52.739	130100000	39	W5Q845
0	154.82	17290000000	923	W5Q8B6
0	18.861	5832700000	281	W5Q8I4
0	323.31	19631000000	966	W5Q8J3
0	66.509	133150000	44	W5Q8N9
0	87.296	7462300000	400	W5Q8V2
0	323.31	33100000000	1558	W5Q8Y5
0	86.123	7115900000	490	W5Q951
0	42.218	4202300000	106	W5Q952
0	100.6	1937600000	82	W5Q980
0	88.903	5975300000	442	W5Q989
0	70.392	31181000000	764	W5Q9B2
0	20.304	1173800000	41	W5Q9D0
0	84.136	8213200000	532	W5Q9D9
0	87.581	3906400000	263	W5Q9H1
0	323.31	81787000000	1423	W5Q9H2
0	26.222	46342000	14	W5Q9K1
0	124.69	1935000000	117	W5Q9T3
0	90.071	4322200000	233	W5Q9X5
0	4.2623	247350000	22	W5QA42
0	6.8817	436060000	49	W5QAA6
0	169.98	9900800000	541	W5QAA9
0	117.43	8098000000	657	W5QAE8
0	37.105	774400000	68	W5QAI7
0	54.952	2562500000	203	W5QAL0
0	4.1297	57628000	6	W5QAM0
0	18.502	361170000	21	W5QAM4
0	92.93	8821100000	569	W5QAU0
0	25.187	947230000	82	W5QAW1
0	81.201	2685600000	220	W5QB02
0	103.5	3738900000	248	W5QB13
0	35.851	907260000	25	W5QB36
0	138.17	18604000000	607	W5QB61
0	204.76	7745900000	548	W5QB88
0	181.91	28406000000	342	W5QB95
0	97.448	20723000000	286	W5QBH1
0	19.983	214880000	16	W5QBJ0
0	85.866	14768000000	493	W5QBL7
0	24.342	272710000	7	W5QBP6
0	32.62	1672700000	106	W5QBQ8
0	323.31	48066000000	2263	W5QBQ9
0	8.2462	4023400000	22	W5QBS0
0	16.299	3132300000	119	W5QBV7
0	122.83	9175500000	634	W5QC35
0	323.31	549720000000	4361	W5QC41
0	24.489	1595400000	171	W5QC54
0	102.17	5086600000	296	W5QCB0
0	183.25	27198000000	908	W5QCD6
0	323.31	41248000000	2943	W5QCP9
0	8.1415	39950000	15	W5QCQ3
0	26.695	718850000	44	W5QCQ4
0	298.28	12707000000	803	W5QCS4
0	38.095	264960000	22	W5QCX2
0	262.42	5073200000	251	W5QD08
0	138.63	7777200000	404	W5QD30
0	70.418	6140600000	458	W5QD41
0	96.42	14683000000	678	W5QD49
0	32.916	1557000000	241	W5QD97
0	323.31	1235400000000	12172	W5QDG8
0	159.92	5790700000	387	W5QDG9
0	6.4387	78982000	20	W5QDI7
0	125.71	8953000000	399	W5QDM2
0	19.026	1342900000	102	W5QDN6
0	112.25	2068500000	134	W5QDP8
0	127.01	3786400000	297	W5QDY5
0	154	20468000000	1063	W5QDZ3
0	323.31	22004000000	780	W5QE14
0	107.76	10753000000	528	W5QE19
0	4.4114	111170000	7	W5QE21
0	188.75	5016000000	288	W5QEH0
0	168.57	12638000000	686	W5QEU6
0	115.01	4216400000	291	W5QFB2
0	4.8705	16449000	1	W5QFD1
0	186.29	19092000000	819	W5QFG8
0	323.31	343530000000	2731	W5QFL1
0	164.62	12384000000	624	W5QFN9
0	96.838	17335000000	662	W5QFQ0
0	300.65	18271000000	943	W5QFZ3
0	323.31	41955000000	1439	W5QG16
0	86.161	5209000000	361	W5QG19
0	105.28	36926000000	865	W5QGD1
0	323.31	25477000000	1451	W5QGG6
0	11.166	451240000	21	W5QGP4
0	99.127	2225100000	248	W5QGS5
0	5.7312	80245000	10	W5QGY1
0	181.4	41842000000	859	W5QH35
0	105.02	4737300000	95	W5QHB2
0	147.39	6448200000	526	W5QHD4
0	164.55	10420000000	895	W5QHD8
0	15.667	947220000	83	W5QHL5
0	59.24	612140000	50	W5QHP5
0	101.56	1151100000	163	W5QHQ8
0	30.107	1866200000	139	W5QHS2
0	88.632	68558000000	1032	W5QHU9
0	22.717	539700000	47	W5QHZ0
0	14.81	4079100000	176	W5QHZ7
0	11.43	99650000	24	W5QI59
0	153.38	7053300000	596	W5QI77
0	34.497	1415200000	85	W5QI78
0	154.63	5674800000	386	W5QIK8
0	84.851	5547800000	266	W5QIL2
0	323.31	8414800000	840	W5QIN8
0	69.356	3085900000	302	W5QIN9
0	215.2	16483000000	790	W5QIT7
0	10.743	5763800000	137	W5QIU9
0	52.073	4618000000	218	W5QIV1
0	41.295	17839000000	575	W5QIW1
0	119.81	6618200000	444	W5QIY3
0	122.25	6527600000	432	W5QJ32
0	166.98	12039000000	750	W5QJ50
0	323.31	70565000000	2108	W5QJ62
0	37.725	1820600000	125	W5QJ73
0	93.804	2825800000	245	W8R447
